# Supplementary material for: Driving Down Mortality: A 12-Year Retrospective Cohort Analysis of Mechanical Power and Driving Pressure in Ventilated ICU Patients
Source: Medicina (Kaunas). 2025 Sep 14;61(9):1668. doi: 10.3390/medicina61091668 (PMC12471722; doi:10.3390/medicina61091668)
Supplement: Supplementary file 1 [file medicina-61-01668-s001.zip]

Archive with 1 entries (1 files):
- medicina-3790143-supplementary.pdf
